# Supplementary material for: Efficacy of adding levofloxacin to gemcitabine and nanoparticle-albumin-binding paclitaxel combination therapy in patients with advanced pancreatic cancer: study protocol for a multicenter, randomized phase 2 trial (T-CORE2201)
Source: BMC Cancer. 2024 Feb 24;24:262. doi: 10.1186/s12885-024-11973-9 (PMC10893736; doi:10.1186/s12885-024-11973-9)
Supplement: Supplementary file 1 — Additional file 1: Supplemental Table 1. Inclusion and exclusion criteria. [file 12885_2024_11973_MOESM1_ESM.xlsx]

## Sheet: Sheet1
	Supplemental Table 1. Inclusion and exclusion criteria.
	Inclusion criteria
	(1) With histologically confirmed pancreatic adenocarcinoma.
	(2) With unresectable or advanced pancreatic cancer (stage IV) or postoperative recurrent pancreatic cancer (no limitation on the period from surgery to recurrence)
	(3) Who receive first-line GEM/nabPTX combination therapy as protocol treatment.
	(4) With an Eastern Cooperative Oncology Group performance status of 0 or 1.
	(5) Aged >20 years and <80 years.
	(6) Who were able to comprehend the information provided in the informed consent document and who signed the informed consent document.
	(7) With the following hematological and biochemical examination values within 14 days of registration.
	① Leucocyte: ≧1,500/mm3 ② Hemoglobin: ≧8.0 g/dl ③ Platelets: 100,000/mm3 ④ Total bilirubin: ≦2.0 mg/dl ⑤ Serum aspartate aminotransferase (glutamic oxaloacetic transaminase) and serum alanine transaminase (glutamic-pyruvic transaminase ): ≦100 U/L ⑥Serum creatinine: ≦1.5 mg/dl
	(8) With one or more measurable lesions confirmed by computed tomography or other imaging modalities within 30 days of registration (according to Response Evaluation Criteria in Solid Tumors (RECIST) version 1.1), or who received radiation therapy but developed new target lesions outside the irradiation field.
	(9) With an estimated survival duration of 60 days after registration.
	(10) With the ability to receive the study protocol by the responsible researcher or contributing researchers.
	Exclusion criteria
	(1) Who received GEM or nabPTX within 6 months prior to the registration(if patients received GEM/nabPTX combination therapy as preoperative chemotherapy for the purpose of conversion therapy, these patients can be enrolled if more than 6 months have passed since preoperative chemotherapy was completed).
	(2) Who received radiation therapy within one month prior to the initiation of the protocol therapy.
	(3) With synchronous double cancers other than pancreatic cancer who require aggressive treatment (metachronous double cancer with a disease-free interval of five years before registration).
	(4) With gastrointestinal disorders that interfere with the absorption, metabolism, or excretion of levofloxacin.
	(5) Who received antibiotics for 5 or more days within a month prior to the registration.
	(6) Who were allergic to new quinolones.
	(7) Who were taking warfarin regularly.
	(8) Who were taking phenyl acetic acid or propionic acid non-steroidal anti-inflammatory drug regularly.
	(9) Who were taking delamanid.
	(10) With severe complications such as gastrointestinal bleeding, gastrointestinal paresthesia, ileus, interstitial pneumonia, or pulmonary fibrosis require treatment for ischemic heart disease or arrhythmia, heart failure, renal dysfunction, liver cirrhosis, glaucoma, or diabetes mellitus.
	(11) Who received a blood transfusion within two weeks prior to the registration.
	(12) With symptomatic central nervous system metastases.
	(13) Who received continuous systemic steroid therapy.
	(14) With active infections (with fever of 38℃ or higher due to the infection).
	(15) With uncontrolled hypercalcemia.
	(16) With uncontrolled hypertension.
	(17) With HBs antigen-positive or HCV antibody-positive test results (HBs antigen-positive patients controlled with nucleic acid analogs and who had HBV-DNA-negative test result were also enrolled in this study).
	(18) With psychosis or psychiatric symptoms who were judged to be unsuitable to participate in this study.
	(19) Who were pregnant, lactating, or unwilling to use contraception.
	(20) Who were unable to comply with the clinical trial procedures, including oral administration of levofloxacin and routine visits, or with any medical conditions that could significantly affect the interpretation of the clinical trial data.
